# Supplementary material for: Characterization of Key Odorants During Processing of Minty-like Aroma ‘Rucheng Baimaocha’ Black Tea
Source: Foods. 2025 May 29;14(11):1941. doi: 10.3390/foods14111941 (PMC12154047; doi:10.3390/foods14111941)
Supplement: Supplementary file 1 [file foods-14-01941-s001.zip]

Archive with 1 entries (1 files):
- foods-3657361-supplementary.pdf
